# Supplementary material for: Genomic surveillance uncovers a pandemic clonal lineage of the wheat blast fungus
Source: PLoS Biol. 2023 Apr 11;21(4):e3002052. doi: 10.1371/journal.pbio.3002052 (PMC10089362; doi:10.1371/journal.pbio.3002052)
Supplement: S3 Table — (TSV) [file pbio.3002052.s018.tsv]

# Table S3. Estimated evolutionary rates for wheat-infecting Magnaporthe oryzae lineages measured as substitutions / site / year.
Method	Mean	Low_95CI	High_95CI
BactDating	3.88E-07	2.74E-07	5.27E-07
BEAST2	6.90E-07	6.21E-07	7.59E-07
