# Supplementary material for: Genomic surveillance uncovers a pandemic clonal lineage of the wheat blast fungus
Source: PLoS Biol. 2023 Apr 11;21(4):e3002052. doi: 10.1371/journal.pbio.3002052 (PMC10089362; doi:10.1371/journal.pbio.3002052)
Supplement: S4 Table — (TSV) [file pbio.3002052.s019.tsv]

# Table S4. Estimated evolutionary rates using BEAST2 for wheat-infecting Magnaporthe oryzae lineages measured as substitutions / site / year, under different substitution and clock models.
Substitution_and_Clock_Model	ESS	Mean	Low_95CI	High_95CI
HYK-Strict_Clock_(Table_S3)	509	6.90E-7	6.21E-7	7.59E-7
HYK-Random_Local_Clock	680	6.90E-7	6.21E-7	7.56E-7
GTR-Strict_Clock	168	6.89E-7	6.23E-7	7.54E-7
