# Supplementary material for: Genomic surveillance uncovers a pandemic clonal lineage of the wheat blast fungus
Source: PLoS Biol. 2023 Apr 11;21(4):e3002052. doi: 10.1371/journal.pbio.3002052 (PMC10089362; doi:10.1371/journal.pbio.3002052)
Supplement: S5 Table — (TSV) [file pbio.3002052.s020.tsv]

# Table S4. Mating type crosses and fertility status.
Isolate	Isolate_Mating_type	Tester_strain	Tester_Mating_type	Presence_of_perithecia	Position_of_perithecia
ZMW20_07	MAT1-2	K1	MAT1-1	Yes	Tester
ZMW20_07	MAT1-2	E12	MAT1-1	Yes	Tester
ZMW20_07	MAT1-2	T26	MAT1-2	No	N/A
ZMW18_10	MAT1-2	K1	MAT1-1	Yes	Tester
ZMW18_10	MAT1-2	T15	MAT1-1	Yes	Tester
ZMW18_10	MAT1-2	T26	MAT1-2	No	N/A
ZMW20_16	MAT1-2	K1	MAT1-1	Yes	Tester
ZMW20_16	MAT1-2	E12	MAT1-1	Yes	Tester
ZMW20_16	MAT1-2	T26	MAT1-2	No	N/A
ZMW20_04	MAT1-2	K1	MAT1-1	Yes	Tester
ZMW18_06	MAT1-2	K1	MAT1-1	Yes	Tester
ZMW20_15	MAT1-2	K1	MAT1-1	Yes	Tester
